# Supplementary material for: Plasticity of the Influenza Virus H5 HA Protein
Source: mBio. 2021 Feb 9;12(1):e03324-20. doi: 10.1128/mBio.03324-20 (PMC7885105; doi:10.1128/mBio.03324-20)
Supplement: TABLE S1 [file mBio.03324-20-st001.xlsx]

## Sheet: Sheet1
Table S1. Sequence analysis of individual virus plaques isolated from the virus library
Genotype	HA amino acid (AA) positions and mutations (H5 numbering)*																	No. of mutations	No. of plaques
	119	123	125	126	127	129	138	140	141	151	152	153	154	155	156	185	189
WT	R	P	H	E	T	L	Q	A	S	I	K	K	N	D	A	A	N
G1	L	G	F	S	R	N	M	K	L	S	A	T	S	N	H	K	D	17	1
G2	•	L	L	S	V	D	G	T	•	T	A	R	L	N	T	L	Y	15	154
G3	L	Y	L	S	V	•	G	G	R	T	P	Q	T	•	F	D	S	15	2
G4	L	I	D	R	V	S	D	S	P	S	A	Q	•	G	R	D	L	16	3
G5	K	M	N	S	V	G	E	R	P	T	T	T	•	K	•	N	L	15	3
G6	•	N	D	S	A	K	L	R	P	T	Y	T	•	H	S	G	R	15	2
G7	•	G	Y	S	V	•	N	E	R	T	C	T	•	C	S	V	R	14	1
G8	S	M	G	I	S	K	A	R	•	L	T	N	T	T	D	N	L	16	2
G9	•	L	G	S	M	W	M	D	W	Y	H	T	T	L	P	E	R	16	1
G10	•	Y	A	•	L	A	V	G	P	T	L	•	•	N	S	V	L	13	1
G11	S	L	L	S	V	R	L	K	K	K	E	S	D	N	H	F	L	17	2
G12	G	S	W	G	L	E	L	R	A	N	S	F	•	S	P	S	Y	16	3
G13	G	V	W	N	L	V	L	Q	•	T	S	T	L	I	P	L	K	16	1
G14	T	Y	M	S	L	R	V	Q	E	•	P	S	R	•	R	Q	E	15	1
G15	E	Y	I	S	L	•	D	R	A	T	A	P	R	P	T	L	G	16	1
G16	S	K	R	S	V	•	M	R	E	T	A	V	P	T	G	P	S	16	2
G17	A	G	K	Q	L	Q	F	R	A	Q	S	D	R	P	•	S	F	16	1
G18	L	G	F	A	M	A	L	R	M	K	P	•	T	P	N	V	D	16	1
G19	V	G	G	S	K	R	R	E	M	T	S	T	S	•	R	L	G	16	1
G20	F	S	A	N	A	I	S	E	E	•	F	•	•	Q	T	M	V	14	1
G21	•	T	F	G	A	F	A	C	D	T	I	T	H	P	T	R	E	16	4
G22	N	R	D	R	F	•	A	V	L	L	P	•	S	•	T	•	I	13	1
G23	T	R	S	G	Y	F	M	G	Q	Q	D	Q	S	Q	H	S	H	17	1
G24	•	D	M	F	F	D	S	V	D	•	T	P	I	Q	R	V	T	15	1
G25	A	G	G	T	V	R	I	V	•	T	S	H	S	K	H	V	F	16	2
G26	S	E	W	K	L	W	A	D	A	K	H	•	D	H	N	G	K	16	1
G27	•	I	L	S	V	D	G	T	•	T	A	R	L	N	T	L	Y	15	1
G28	L	V	M	S	S	V	S	S	E	N	P	L	D	S	T	•	G	16	1
G29	L	N	L	N	L	V	I	L	R	T	A	G	H	S	S	E	A	17	8
G30	P	S	G	I	Y	F	N	D	P	T	A	N	L	S	S	H	S	17	10
G31	S	L	K	T	F	•	S	K	E	T	T	N	F	P	•	V	L	15	2
G32	E	A	W	S	L	A	E	S	G	V	S	I	S	A	T	•	G	16	1
G33	•	V	•	•	A	R	A	R	M	N	L	•	D	N	S	T	L	13	2
G34	A	E	•	A	L	R	N	V	M	T	P	E	A	S	T	D	D	16	1
G35	F	S	G	V	F	S	H	K	Q	L	G	R	•	H	T	F	S	16	2
G36	•	N	Y	S	M	R	R	L	A	T	P	V	S	P	P	Y	G	16	1
G37	V	R	G	T	W	R	L	T	Y	T	S	S	•	M	T	R	I	16	1
G38	F	R	E	T	L	Y	M	L	P	T	M	N	T	N	T	H	L	17	3
G39	C	L	N	•	W	G	R	•	•	T	R	P	T	P	E	R	D	14	1
G40	•	G	A	F	N	S	E	T	•	H	S	L	H	S	K	W	V	15	1
G41	•	V	W	N	R	M	E	G	I	T	A	S	A	S	S	R	T	16	1
G42	M	I	R	N	G	R	M	R	G	•	S	R	S	A	P	E	E	16	1
G43	P	S	G	I	Y	F	N	D	P	T	A	N	L	S	S	•	•	15	1
G44	•	•	E	I	G	•	S	S	W	H	A	I	•	K	T	S	R	13	1
G45	•	I	S	K	P	A	G	N	V	Q	Y	A	P	N	P	L	L	16	1
G46	•	S	F	K	C	Q	S	•	E	A	C	P	P	S	P	D	R	15	1
G47	K	H	N	F	V	R	V	G	•	V	A	Y	•	M	S	L	T	15	1
G48	•	G	F	R	L	G	E	E	E	Q	I	A	G	E	T	S	S	16	1
G49	S	S	F	A	L	A	D	F	G	V	S	T	Q	A	E	•	S	16	1
G50	L	G	F	A	M	A	L	R	M	K	P	•	T	P	N	V	D	16	1
G51	•	D	Q	Y	L	K	C	•	N	M	I	•	•	H	T	G	V	13	2
G52	•	V	L	S	V	D	G	T	•	T	A	R	L	N	T	L	Y	15	1
G53**	M	G	E	S	L	R	S	Q	A	T	P	T	H	K	P	K	K	18	7
G54	•	D	Q	Y	L	K	C	•	N	T	I	•	•	H	T	G	V	13	1
G55	A	L	S	G	F	S	R	S	W	T	S	P	K	N	I	G	E	17	1
No. of different positively charged AAs***	2	3	3	2	2	2	2	2	2	2	2	3	3	2	3	3	3	N.A.	N.A.
No. of different negatively charged AAs	1	2	2	1	0	2	2	2	2	0	2	2	1	2	2	2	2	N.A.	N.A.
No. of different polar AAs	3	3	3	4	2	3	2	4	3	4	2	4	4	4	3	4	3	N.A.	N.A.
No. of different hydrophobic AAs	5	6	7	5	7	8	6	4	7	6	6	6	4	4	3	7	6	N.A.	N.A.
No. of different special AAs	3	2	1	1	3	1	2	2	2	0	3	2	2	3	2	2	1	N.A.	N.A.
Total No. of different AAs	14	16	16	13	14	16	14	14	16	12	15	17	14	15	13	18	15	N.A.	N.A.
*Dot (•), same as WT.
**Encodes a proline insertion between amino acid positions 152 and 153.
***Classification of AA: Red, Positively charged, H, K, and R; Orange, negatively charged, D and E; Green, polar, S, T, N, and Q; Blue, hydrophobic, A, V, I, L, M, F, Y, and W; Black, special, G, C, and P. No., number; N.A., not applicable.
