# Supplementary material for: Plasticity of the Influenza Virus H5 HA Protein
Source: mBio. 2021 Feb 9;12(1):e03324-20. doi: 10.1128/mBio.03324-20 (PMC7885105; doi:10.1128/mBio.03324-20)
Supplement: TABLE S2 [file mBio.03324-20-st002.xlsx]

## Sheet: Sheet1
Table S2. Sequence analysis of antigenic escape mutants
Genotype	HA amino acid (AA) positions and mutations (H5 Numbering)*																	No. of mutations	No. of plaques	Ferret antisera used for selection***
	119	123	125	126	127	129	138	140	141	151	152	153	154	155	156	185	189
WT	R	P	H	E	T	L	Q	A	S	I	K	K	N	D	A	A	N
G3	L	Y	L	S	V	•	G	G	R	T	P	Q	T	•	F	D	S	15	2	2.3.4.4ab
G4	L	I	D	R	V	S	D	S	P	S	A	Q	•	G	R	D	L	16	4	2.3.4.4a, 2.3.4.4WI, 2.3.4.4ab, Cocktail
G8	S	M	G	I	S	K	A	R	•	L	T	N	T	T	D	N	L	16	1	Cocktail
G12	G	S	W	G	L	E	L	R	A	N	S	F	•	S	P	S	Y	16	1	Cocktail
G13	G	V	W	N	L	V	L	Q	•	T	S	T	L	I	P	L	K	16	3	2.3.4.4160T, Cocktail
G17	A	G	K	Q	L	Q	F	R	A	Q	S	D	R	P	•	S	F	16	2	2.3.4.4ab, Cocktail
G18	L	G	F	A	M	A	L	R	M	K	P	•	T	P	N	V	D	16	3	2.3.4.4WI, 2.3.4.4160T, 2.3.4.4ab
G19	V	G	G	S	K	R	R	E	M	T	S	T	S	•	R	L	G	16	3	2.3.4.4a, 2.3.4.4b, 2.3.4.4WI
G22	N	R	D	R	F	•	A	V	L	L	P	•	S	•	T	•	I	13	2	2.3.4.4ab
G24	•	D	M	F	F	D	S	V	D	•	T	P	I	Q	R	V	T	15	1	2.3.4.4ab
G25	A	G	G	T	V	R	I	V	•	T	S	H	S	K	H	V	F	16	5	2.3.4.4b, 2.3.4.4WI, 2.3.4.4160T,
G29	L	N	L	N	L	V	I	L	R	T	A	G	H	S	S	E	A	17	6	2.3.4.4a, 2.3.4.4b, 2.3.4.4WI, 2.3.4.4ab, 2.3.4.4160T, Cocktail
G30	P	S	G	I	Y	F	N	D	P	T	A	N	L	S	S	H	S	17	25	2.3.4.4a, 2.3.4.4b, 2.3.4.4WI, 2.3.4.4ab, 2.3.4.4160T, Cocktail
G31	S	L	K	T	F	•	S	K	E	T	T	N	F	P	•	V	L	15	1	Cocktail
G32	E	A	W	S	L	A	E	S	G	V	S	I	S	A	T	•	G	16	1	2.3.4.4160T
New1	G	S	W	G	L	E	L	R	R	N	S	F	•	S	P	S	Y	16	1	2.3.4.4a
New2	G	V	V	D	M	I	L	V	F	T	T	N	R	A	T	S	Q	17	1	2.3.4.4WI
New3	L	G	F	S	R	N	M	K	L	S	A	T	S	N	H	K	D	17	5	2.3.4.4b, 2.3.4.4WI
New4	N	S	Y	V	R	F	S	K	N	Q	P	A	•	H	T	G	I	16	1	2.3.4.4WI
New6	V	G	N	A	S	•	N	F	R	N	•	N	K	P	G	V	R	15	1	2.3.4.4b
New7	A	C	T	W	G	G	Y	E	•	L	P	N	L	E	H	H	M	16	1	2.3.4.4b
New8	N	L	F	G	L	S	R	Y	R	Y	P	R	G	A	H	S	L	17	1	2.3.4.4a
New9	F	G	S	S	R	V	R	R	A	R	S	T	A	F	P	T	R	17	1	2.3.4.4a
New10	V	H	G	T	W	R	L	T	Y	T	S	S	•	M	T	R	I	16	3	2.3.4.4a, 2.3.4.4160T
New11	A	T	D	W	I	E	L	R	G	T	P	R	D	T	I	E	R	17	4	2.3.4.4a, 2.3.4.4160T
New12	S	K	R	S	V	•	M	R	E	T	A	V	P	T	G	P	S	16	1	Cocktail
New13	•	S	V	T	L	G	S	V	E	T	Y	T	•	P	R	L	A	15	1	2.3.4.4ab
New14	L	F	S	A	E	R	R	T	N	L	P	H	T	P	N	R	E	17	1	2.3.4.4ab
New15	G	V	S	Q	L	R	D	Q	L	T	P	L	S	S	K	G	D	17	1	2.3.4.4160T
New16	•	G	I	S	N	F	Y	•	H	F	P	Q	T	I	H	G	L	15	1	2.3.4.4ab
New17	S	F	Q	T	L	Y	E	R	A	Q	P	T	K	H	I	Y	G	17	1	2.3.4.4160T
New18	•	E	W	L	L	T	E	V	N	T	N	T	•	T	S	L	R	15	1	2.3.4.4ab
New19	G	K	F	S	W	V	M	G	A	N	T	N	G	T	H	•	L	16	1	Cocktail
New20	L	D	V	Q	W	R	N	L	H	V	V	P	•	S	P	S	R	16	1	2.3.4.4160T
New21	Y	G	F	Q	N	M	K	N	V	V	A	•	•	A	S	N	S	15	1	2.3.4.4ab
New22	E	S	L	T	Y	R	H	G	•	S	N	P	K	T	H	L	M	16	1	Cocktail
New23	A	F	Y	T	F	•	L	K	G	L	P	•	•	S	D	G	T	14	1	2.3.4.4160T
New24	N	S	S	S	Y	•	R	W	W	T	S	R	•	H	N	I	K	15	1	Cocktail
New25	F	Y	V	S	Y	M	K	G	Q	L	•	N	A	T	N	I	K	16	1	Cocktail
No. of different positively charged AAs**	2	3	3	3	3	3	2	2	2	3	1	3	2	1	1	3	2	N.A.	N.A.	N.A.
No. of different negatively charged AAs	1	2	2	1	2	2	2	1	2	1	0	1	1	2	1	0	2	N.A.	N.A.	N.A.
No. of different polar AAs	2	3	3	2	3	2	2	3	3	1	1	1	1	1	1	2	2	N.A.	N.A.	N.A.
No. of different hydrophobic AAs	6	6	5	5	5	5	6	5	7	5	6	7	7	7	7	7	5	N.A.	N.A.	N.A.
No. of different special AAs	1	3	3	2	2	3	3	3	2	2	1	3	3	2	3	3	3	N.A.	N.A.	N.A.
Total No. of different AAs	12	17	16	13	15	15	15	14	16	12	9	15	14	13	13	15	14	N.A.	N.A.	N.A.
*Dot (•), same as WT.
**Classification of amino acids: Positively charged, H, K, and R; negatively charged, D and E; polar, S, T, N, and Q; hydrophobic, A, V, I, L, M, F, Y, and W; special, G, C, and P. No., number; •, same as WT; N.A., not applicable.
***2.3.4.4a, 2.3.4.4b, ferret antisera against A/gyrfalcon/Washington/41088-6/2014_PR8-HY (H5N8, clade 2.3.4.4); 2.3.4.4ab, mixture of 2.3.4.4a and 2.3.4.4b; 2.3.4.4160T, a mixture of two ferret antiserum against A/gyrfalcon/Washington/41088-6/2014-HA-156T_A/chicken/Indonesia/NC/2009-NA_PR8-HY (raised because HA-156T affects the antigenicity of clade 2.3.4.4 viruses; unpublished data); 2.3.4.4WI,…
