# Supplementary material for: Plasticity of the Influenza Virus H5 HA Protein
Source: mBio. 2021 Feb 9;12(1):e03324-20. doi: 10.1128/mBio.03324-20 (PMC7885105; doi:10.1128/mBio.03324-20)
Supplement: TABLE S3 [file mBio.03324-20-st003.xlsx]

## Sheet: Sheet1
	Table S3. Antigenic characterization of the escape mutants*
	Virus	Ferret antiserum
		A/gyrfalcon/Washington/41088-6/2014_PR8-HY_5972	A/Sichuan/26221/2014 (IDCDC-RG42A) (H5N6)_F24_15
		2.3.4.4	2.3.4.4
	A/Sichuan/26221/2014 (IDCDC-RG42A)	28	160
	A/gyrfalcon/Washington/41088-6/2014_PR8-HY	256	<10
	G2	160	28
	G3	320	160
	G4	1280	640
	G8	320	640
	G13	56	14
	G18	640	640
	G19**	<10	<10
	G22	160	113
	G24	28	<10
	G25	<10	<10
	G29	160	56
	G30	56	10
	G31	113	40
	G32	10	<10
	New1	<10	<10
	New3	20	<10
	New4	<10	<10
	New7	<10	<10
	New8	<10	<10
	New9	<10	<10
	New10	160	56
	New11	160	113
	New12	80	80
	New13	10	<10
	New14	<10	<10
	New15	452	452
	New16	40	<10
	New17	<10	<10
	New18	320	40
	New19	<10	<10
	New20	<10	<10
	New21	160	20
	New22	40	10
	New23	<10	<10
	New24	28	<10
	New25	20	<10
	*Shown are the averages of 2 HI assays.
	**Mutants shown in boldface were selected for the generation of ferret antisera.
